# Supplementary material for: Evaluation of Different Types of Stimuli in an Event-Related Potential-Based Brain–Computer Interface Speller under Rapid Serial Visual Presentation
Source: Sensors (Basel). 2024 May 22;24(11):3315. doi: 10.3390/s24113315 (PMC11174573; doi:10.3390/s24113315)
Supplement: Supplementary file 1 [file sensors-24-03315-s001.zip]

Archive with 7 entries (7 files):
- figureS1.png
- figureS2.png
- figureS3.png
- figureS4.png
- figureS5.png
- figureS6.png
- figureS7.png
